# Supplementary material for: Small RNA AvrA Regulates IscR to Increase the Stress Tolerances in SmpB Deficiency of Aeromonas veronii
Source: Front Cell Infect Microbiol. 2019 May 8;9:142. doi: 10.3389/fcimb.2019.00142 (PMC6517841; doi:10.3389/fcimb.2019.00142)
Supplement: Supplementary file 1 [file Table_1.XLSX]

## Sheet: Sheet1
Supplementary Table 1. 11 candidate sRNAs with the differentially expressed target genes
ID-ncRNA	ID-mRNA	discription
Candidate_142	AMS64_RS03965	hypothetical protein [Aeromonas veronii]
Candidate_142	AMS64_RS12415	glycerol-3-phosphate dehydrogenase [Aeromonas sp. 159]
Candidate_142	AMS64_RS12915	MULTISPECIES: hypothetical protein [Aeromonas]
Candidate_142	AMS64_RS15995	MULTISPECIES: 30S ribosomal protein S30 [Aeromonas]
Candidate_143	AMS64_RS01295	cell division protein zapB [Aeromonas veronii B565]
Candidate_143	AMS64_RS05400	D-erythrose-4-phosphate dehydrogenase [Aeromonas veronii B565]
Candidate_143	AMS64_RS08000	phage shock protein B [Aeromonas veronii B566]
Candidate_143	AMS64_RS16090	membrane protein [Aeromonas veronii]
Candidate_143	AMS64_RS16455	Nodulation protein NolR [Aeromonas veronii B568]
Candidate_143	AMS64_RS21895	hypothetical protein B565_3753 [Aeromonas veronii B566]
Candidate_144	AMS64_RS07995	phage-shock protein [Aeromonas veronii]
Candidate_144	AMS64_RS12430	glycerol uptake facilitator GlpF [Aeromonas veronii]
Candidate_144	AMS64_RS12925	hypothetical protein [Aeromonas veronii]
Candidate_144	AMS64_RS20990	hypothetical protein B565_0422 [Aeromonas veronii B569]
Candidate_173	AMS64_RS01295	cell division protein zapB [Aeromonas veronii B565]
Candidate_173	AMS64_RS03685	hypothetical protein [Aeromonas salmonicida]
Candidate_173	AMS64_RS04630	bkd operon transcriptional regulator [Aeromonas hydrophila subsp. hydrophila ATCC 7966]
Candidate_173	AMS64_RS14690	4-hydroxyphenylpyruvate dioxygenase [Aeromonas veronii]
Candidate_173	AMS64_RS16090	membrane protein [Aeromonas veronii]
Candidate_173	AMS64_RS16455	Nodulation protein NolR [Aeromonas veronii B567]
Candidate_173	AMS64_RS17410	transcriptional protein [Aeromonas veronii B565]
Candidate_173	AMS64_RS20315	hypothetical protein [Aeromonas veronii]
Candidate_173	AMS64_RS20990	hypothetical protein B565_0422 [Aeromonas veronii B568]
Candidate_210	AMS64_RS00445	polar amino acid ABC transporter ATP binding protein [Aeromonas veronii B565]
Candidate_210	AMS64_RS00800	YqiC protein [Aeromonas veronii B565]
Candidate_210	AMS64_RS03685	hypothetical protein [Aeromonas salmonicida]
Candidate_210	AMS64_RS16455	Nodulation protein NolR [Aeromonas veronii B566]
Candidate_210	AMS64_RS16460	rhodanese [Aeromonas veronii]
Candidate_210	AMS64_RS20315	hypothetical protein [Aeromonas veronii]
Candidate_599	AMS64_RS03725	hypothetical protein B565_0445 [Aeromonas veronii B565]
Candidate_599	AMS64_RS03965	hypothetical protein [Aeromonas veronii]
Candidate_599	AMS64_RS05690	porin [Aeromonas sp. 159]
Candidate_599	AMS64_RS12640	sodium-type flagellar protein MotY [Aeromonas veronii]
Candidate_599	AMS64_RS15190	UPF0227 protein [Aeromonas veronii AER399]
Candidate_599	AMS64_RS15995	MULTISPECIES: 30S ribosomal protein S30 [Aeromonas]
Candidate_599	AMS64_RS20810	hypothetical protein B565_3578 [Aeromonas veronii B565]
Candidate_654	AMS64_RS04720	potassium transporter TrkA [Aeromonas veronii]
Candidate_654	AMS64_RS15190	UPF0227 protein [Aeromonas veronii AER398]
Candidate_654	AMS64_RS15840	flagellar protein FlgN [Aeromonas veronii]
Candidate_654	AMS64_RS16445	transporter [Aeromonas veronii](uncharacterized)
Candidate_654	AMS64_RS20315	hypothetical protein [Aeromonas veronii]
Candidate_751	AMS64_RS03965	hypothetical protein [Aeromonas veronii]
Candidate_751	AMS64_RS11745	CBS domain-containing protein [Aeromonas veronii B565]
Candidate_751	AMS64_RS20990	hypothetical protein B565_0422 [Aeromonas veronii B567]
Candidate_751	AMS64_RS21895	hypothetical protein B565_3753 [Aeromonas veronii B565]
Candidate_769	AMS64_RS00800	YqiC protein [Aeromonas veronii B565]
Candidate_769	AMS64_RS08000	phage shock protein B [Aeromonas veronii B565]
Candidate_769	AMS64_RS08265	succinate dehydrogenase cytochrome b556 subunit [Aeromonas veronii B565]
Candidate_769	AMS64_RS12925	hypothetical protein [Aeromonas veronii]
Candidate_769	AMS64_RS13690	TetR family transcriptional regulator [Aeromonas veronii B565]
Candidate_769	AMS64_RS16455	Nodulation protein NolR [Aeromonas veronii B565]
Candidate_769	AMS64_RS16460	rhodanese [Aeromonas veronii]
Candidate_769	AMS64_RS18385	hypothetical protein [Aeromonas veronii]
Candidate_769	AMS64_RS20315	hypothetical protein [Aeromonas veronii]
Candidate_769	AMS64_RS20990	hypothetical protein B565_0422 [Aeromonas veronii B566]
Candidate_80	AMS64_RS11680	transcriptional regulator [Aeromonas veronii]
Candidate_80	AMS64_RS15190	UPF0227 protein [Aeromonas veronii AER397]
Candidate_80	AMS64_RS18380	hypothetical protein B565_3121 [Aeromonas veronii B565]
Candidate_80	AMS64_RS22295	hypothetical protein [Aeromonas veronii]
Candidate_81	AMS64_RS00205	Universal stress protein A [Aeromonas veronii B565]
Candidate_81	AMS64_RS00770	thiol-disulfide isomerase and thioredoxin [Aeromonas veronii B565]
Candidate_81	AMS64_RS20990	hypothetical protein B565_0422 [Aeromonas veronii B565]
