# Supplementary material for: Small RNA AvrA Regulates IscR to Increase the Stress Tolerances in SmpB Deficiency of Aeromonas veronii
Source: Front Cell Infect Microbiol. 2019 May 8;9:142. doi: 10.3389/fcimb.2019.00142 (PMC6517841; doi:10.3389/fcimb.2019.00142)
Supplement: Supplementary file 2 [file Table_2.XLSX]

## Sheet: Sheet1
Supplementary Table 2 The expression of ion and oxidation related gene.
GeneID	Symbol	geneLength	Means-wt	Means-smpB	log2FoldChange(smpB/wt)	Up-Down-Regulation(smpB/wt)	Probability
AMS64_16100	Fur	429	212.51	294.607	0.471259	Up	0.654533
AMS64_06560	OxyR	897	26.3833	31.6433	0.262275	Up	0.293911
AMS64_06280	SoxR	1182	29.3533	25.7933	-0.186526	Down	0.218267
